# Supplementary material for: Size Sound Symbolism Modulates Linguistic Processing: An ERP Study
Source: Psychophysiology. 2025 Nov 28;62(12):e70190. doi: 10.1111/psyp.70190 (PMC12662948; doi:10.1111/psyp.70190)
Supplement: Supplementary file 1 — Data S1: psyp70190‐sup‐0001‐Supinfo.zip. [file PSYP-62-e70190-s001.zip]

Archive with 2 entries (2 files):
- psyp70190-sup-0001-Supinfo.pdf
- psyp70190-sup-0002-DataS1.xlsx
