# Supplementary material for: Size Sound Symbolism Modulates Linguistic Processing: An ERP Study
Source: Psychophysiology. 2025 Nov 28;62(12):e70190. doi: 10.1111/psyp.70190 (PMC12662948; doi:10.1111/psyp.70190)
Supplement: Supplementary file 1 — Data S1: psyp70190‐sup‐0001‐Supinfo.zip. [file PSYP-62-e70190-s001.zip › psyp70190-sup-0002-DataS1.xlsx]

## Sheet: Stimuli
Stimulus Set:	Greeble Large:	Greeble Small:	Pseudoword Large:	Pseudoword Small:	Question:
Training	f1~11-a-v1_large_left	-	Jagaf	-	L/L: Location
Training	m1~11-a-v1_large_right	-	Qazad	-	L/L: Letter
Training	f2~21-a-v1_large_right	-	-	Mivib	L/S: Location
Training	m2~21-a-v1_large_left	-	-	Cikil	L/S: Letter
Training	-	f3~31-a-v1_small_left	Xanas	-	S/L: Letter
Training	-	m3~31-a-v1_small_right	Bacap	-	S/L: Location
Training	-	f4~41-a-v1_small_right	-	Fidih	S/S: Letter
Training	-	m4~41-a-v1_small_left	-	Tiriw	S/S: Location
1	f1~11-v1_large_left	f1~11-v1_small_left	Bajaq	Bijiq	L/L: Location
2	f1~12-v1_large_right	f1~12-v1_small_right	Cadam	Cidim
3	f1~13-v1_large_left	f1~13-v1_small_left	Danat	Dinit	L/L: Location
4	f1~14-v1_large_right	f1~14-v1_small_right	Falaw	Filiw
5	f1~15-v1_large_left	f1~15-v1_small_left	Gamax	Gimix
6	f1~16-v1_large_right	f1~16-v1_small_right	Hacaj	Hicij	L/S: Location
7	f2~21-v1_large_left	f2~21-v1_small_left	Japas	Jipis
8	f2~22-v1_large_right	f2~22-v1_small_right	Kabav	Kibiv	L/S: Location
9	f2~23-v1_large_left	f2~23-v1_small_left	Labad	Libid
10	f2~24-v1_large_right	f2~24-v1_small_right	Mapac	Mipic
11	f2~25-v1_large_left	f2~25-v1_small_left	Nahac	Nihic	S/L: Letter
12	f2~26-v1_large_right	f2~26-v1_small_right	Padah	Pidih
13	f3~31-v1_large_left	f3~31-v1_small_left	Qakaw	Qikiw	S/L: Letter
14	f3~32-v1_large_right	f3~32-v1_small_right	Rabaw	Ribiw
15	f3~33-v1_large_left	f3~33-v1_small_left	Salam	Silim
16	f3~34-v1_large_right	f3~34-v1_small_right	Tabax	Tibix	S/S: Letter
17	f3~35-v1_large_left	f3~35-v1_small_left	Vafad	Vifid
18	f3~36-v1_large_right	f3~36-v1_small_right	Wadaj	Widij	S/S: Letter
19	f3~37-v1_large_left	f3~37-v1_small_left	Xadam	Xidim
20	f3~38-v1_large_right	f3~38-v1_small_right	Zahad	Zihid
21	f3~39-v1_large_left	f3~39-v1_small_left	Banak	Binik	L/L: Letter
22	f3~310-v1_large_right	f3~310-v1_small_right	Cagaw	Cigiw
23	f4~41-v1_large_left	f4~41-v1_small_left	Daqas	Diqis	L/L: Letter
24	f4~42-v1_large_right	f4~42-v1_small_right	Famav	Fimiv
25	f4~43-v1_large_left	f4~43-v1_small_left	Garaz	Giriz
26	f4~44-v1_large_right	f4~44-v1_small_right	Hakar	Hikir	L/S: Letter
27	f4~45-v1_large_left	f4~45-v1_small_left	Jaqaf	Jiqif
28	f4~46-v1_large_right	f4~46-v1_small_right	Kacad	Kicid	L/S: Letter
29	f5~51-v1_large_left	f5~51-v1_small_left	Lacah	Licih
30	f5~52-v1_large_right	f5~52-v1_small_right	Maqag	Miqig
31	f5~53-v1_large_left	f5~53-v1_small_left	Najat	Nijit	S/L: Location
32	f5~54-v1_large_right	f5~54-v1_small_right	Pafac	Pific
33	f5~55-v1_large_left	f5~55-v1_small_left	Qasah	Qisih	S/L: Location
34	f5~56-v1_large_right	f5~56-v1_small_right	Rajax	Rijix
35	f5~57-v1_large_left	f5~57-v1_small_left	Sanat	Sinit
36	f5~58-v1_large_right	f5~58-v1_small_right	Tacap	Ticip	S/S: Location
37	f5~59-v1_large_left	f5~59-v1_small_left	Vagar	Vigir
38	f5~510-v1_large_right	f5~510-v1_small_right	Wagan	Wigin	S/S: Location
39	m1~11-v1_large_left	m1~11-v1_small_left	Xafan	Xifin
40	m1~12-v1_large_right	m1~12-v1_small_right	Zakab	Zikib
41	m1~13-v1_large_left	m1~13-v1_small_left	Barah	Birih	S/S: Location
42	m1~14-v1_large_right	m1~14-v1_small_right	Cajal	Cijil
43	m1~15-v1_large_left	m1~15-v1_small_left	Davaz	Diviz	S/S: Location
44	m1~16-v1_large_right	m1~16-v1_small_right	Fapaj	Fipij
45	m1~17-v1_large_left	m1~17-v1_small_left	Gataf	Gitif
46	m1~18-v1_large_right	m1~18-v1_small_right	Hapat	Hipit	S/L: Location
47	m1~19-v1_large_left	m1~19-v1_small_left	Jatar	Jitir
48	m1~110-v1_large_right	m1~110-v1_small_right	Kafaq	Kifiq	S/L: Location
49	m2~21-v1_large_left	m2~21-v1_small_left	Larap	Lirip
50	m2~22-v1_large_right	m2~22-v1_small_right	Mavak	Mivik
51	m2~23-v1_large_left	m2~23-v1_small_left	Nakav	Nikiv	L/S: Letter
52	m2~24-v1_large_right	m2~24-v1_small_right	Pamag	Pimig
53	m2~25-v1_large_left	m2~25-v1_small_left	Qaxab	Qixib	L/S: Letter
54	m2~26-v1_large_right	m2~26-v1_small_right	Ralaf	Rilif
55	m2~27-v1_large_left	m2~27-v1_small_left	Saxav	Sixiv
56	m2~28-v1_large_right	m2~28-v1_small_right	Tamas	Timis	L/L: Letter
57	m2~29-v1_large_left	m2~29-v1_small_left	Vahan	Vihin
58	m2~210-v1_large_right	m2~210-v1_small_right	Walaq	Wiliq	L/L: Letter
59	m3~31-v1_large_left	m3~31-v1_small_left	Xagaj	Xigij
60	m3~32-v1_large_right	m3~32-v1_small_right	Zasap	Zisip
61	m3~33-v1_large_left	m3~33-v1_small_left	Baxag	Bixig	S/S: Letter
62	m3~34-v1_large_right	m3~34-v1_small_right	Canap	Cinip
63	m3~35-v1_large_left	m3~35-v1_small_left	Dawax	Diwix	S/S: Letter
64	m3~36-v1_large_right	m3~36-v1_small_right	Fazan	Fizin
65	m4~41-v1_large_left	m4~41-v1_small_left	Gawaq	Giwiq
66	m4~42-v1_large_right	m4~42-v1_small_right	Haqaz	Hiqiz	S/L: Letter
67	m4~43-v1_large_left	m4~43-v1_small_left	Javak	Jivik
68	m4~44-v1_large_right	m4~44-v1_small_right	Kasaz	Kisiz	S/L: Letter
69	m4~45-v1_large_left	m4~45-v1_small_left	Latam	Litim
70	m4~46-v1_large_right	m4~46-v1_small_right	Maxas	Mixis
71	m4~47-v1_large_left	m4~47-v1_small_left	Nazar	Nizir	L/S: Location
72	m4~48-v1_large_right	m4~48-v1_small_right	Pawal	Piwil
73	m4~49-v1_large_left	m4~49-v1_small_left	Qazal	Qizil	L/S: Location
74	m4~410-v1_large_right	m4~410-v1_small_right	Ravac	Rivic
75	m5~51-v1_large_left	m5~51-v1_small_left	Sazab	Sizib
76	m5~52-v1_large_right	m5~52-v1_small_right	Tawag	Tiwig	L/L: Location
77	m5~53-v1_large_left	m5~53-v1_small_left	Vasak	Visik
78	m5~54-v1_large_right	m5~54-v1_small_right	Waraf	Wirif	L/L: Location
79	m5~55-v1_large_left	m5~55-v1_small_left	Xahab	Xihib
80	m5~56-v1_large_right	m5~56-v1_small_right	Zatal	Zitil
